# Supplementary material for: Evaluation of the Impact of a Less-Invasive Trunk and Pelvic Trauma Protocol on Mortality in Patients with Severe Injury by Interrupted Time-Series Analysis
Source: Medicina (Kaunas). 2024 Aug 18;60(8):1338. doi: 10.3390/medicina60081338 (PMC11356191; doi:10.3390/medicina60081338)
Supplement: Supplementary file 1 [file medicina-60-01338-s001.zip]

Archive with 1 entries (1 files):
- medicina-3152212-supplementary.pdf
